# Supplementary material for: The Kinome of Pacific Oyster Crassostrea gigas, Its Expression during Development and in Response to Environmental Factors
Source: PLoS One. 2016 May 27;11(5):e0155435. doi: 10.1371/journal.pone.0155435 (PMC4883820; doi:10.1371/journal.pone.0155435)
Supplement: S1 Table — Genbank accession number, classification (group/family/subfamily), query definition, best hit name, percentage of identity compared to other species with corresponding E-values, embryonic expression and differentially expression induced by stressors. Y: yes. U: up-regulation. D: Down-regulation. (XLSX) [file pone.0155435.s001.xlsx]

## Sheet: Feuil1
						Embryonic expression					Genes differentially expressed by stressors
Genbank accession number	Classification	Query Definition	Best hit name	Identity (%)	E-value	Eggs	Cleavage	Gastrulation	Organogenesis		Hyperthermia	Hypothermia	Hypersalinity	Hyposalinity	Exposure to air	Cadmium	Copper	Mercury	Lead	Zinc	Zinc+Cadmium
EKC33169.1	(AGC/Akt)	RAC serine/threonine-protein kinase [Crassostrea gigas]	Akt1_Dmel	74.3	1.2E-65	Y	Y	Y	Y
EKC34043.1	(AGC/DMPK/CRIK)	Putative phospholipase B-like 2 [Crassostrea gigas]	CRIK_Spur	63.7	2.26E-101	Y	Y	Y	Y					D						D
EKC39692.1	(AGC/DMPK/GEK)	Serine/threonine-protein kinase MRCK alpha [Crassostrea gigas]	MRCKb_Mmus	79.9	7.38E-136	Y	Y	Y	Y
EKC40137.1	(AGC/DMPK/ROCK)	Rho-associated protein kinase 2 [Crassostrea gigas]	ROCK1_Hsap	83.3	8.21E-136	Y	Y	Y	Y
EKC28539.1	(AGC/GRK/BARK)	G protein-coupled receptor kinase 1 [Crassostrea gigas]	BARK2_Hsap	85.2	3.15E-141	Y	Y	Y	Y
EKC17220.1	(AGC/GRK/GRK)	G protein-coupled receptor kinase 5 [Crassostrea gigas]	GPRK5_Mmus	79.5	1.86E-125	Y	Y	Y	Y						U					U
EKC18680.1	(AGC/MAST/MAST)	Microtubule-associated serine/threonine-protein kinase 4, partial [Crassostrea gigas]	MAST4_Mmus	78.9	6.01E-135	Y	Y	Y	Y
EKC20119.1	(AGC/MAST/MASTL)	Microtubule-associated serine/threonine-protein kinase-like protein [Crassostrea gigas]	MASTL_Hsap	57.1	7.23E-70	Y	Y	Y	Y
EKC41419.1	(AGC/NDR)	Serine/threonine-protein kinase LATS1 [Crassostrea gigas]	LATS2_Hsap	75.2	3.07E-140	Y	Y	Y	Y
EKC19747.1	(AGC/NDR)	Serine/threonine-protein kinase 38-like protein [Crassostrea gigas]	NDR2_Hsap	81.6	2.99E-149	Y	Y	Y	Y
EKC19681.1	(AGC/PDK1)	3-phosphoinositide-dependent protein kinase 1 [Crassostrea gigas]	PDK1_Spur	65.8	7.55E-101	Y	Y	Y	Y						D
EKC25543.1	(AGC/PKA)	hypothetical protein CGI_10009216, partial [Crassostrea gigas]	Pka-C1_Dmel	91.9	2.8E-139	Y	Y	Y	Y
EKC21644.1	(AGC/PKA)	hypothetical protein CGI_10003535 [Crassostrea gigas]	Pka-C1_Dmel	91.9	6.97E-140	Y	Y	Y	Y
EKC24180.1	(AGC/PKA)	Protein kinase DC2 [Crassostrea gigas]	PKA-C3_Dmel	63.5	4.58E-86		Y	Y	Y
EKC38660.1	(AGC/PKC/Alpha)	Calcium-dependent protein kinase C [Crassostrea gigas]	Pkc53E_Dmel	86.8	5.46E-104			Y	Y											U
EKC21012.1	(AGC/PKC/Delta)	Protein kinase C delta type [Crassostrea gigas]	PKCd_Hsap	70.7	4.99E-114	Y	Y	Y	Y
EKC39234.1	(AGC/PKC/Eta)	Calcium-independent protein kinase C, partial [Crassostrea gigas]	PKCe_Spur	82	1.52E-135	Y	Y	Y	Y
EKC35741.1	(AGC/PKC/Iota)	Protein kinase C iota type [Crassostrea gigas]	aPKC_Dmel	85.5	1.04E-145	Y	Y	Y	Y
EKC37497.1	(AGC/PKG)	cGMP-dependent protein kinase, isozyme 1 [Crassostrea gigas]	PKG2_Spur	76.9	5.57E-127	Y		Y	Y
EKC40612.1	(AGC/PKG)	cGMP-dependent protein kinase 1, beta isozyme [Crassostrea gigas]	PKG1_Hsap	77.7	1.97E-128	Y	Y	Y	Y
EKC30985.1	(AGC/PKN)	Serine/threonine-protein kinase N2 [Crassostrea gigas]	F46F6.2_Cele	52.7	8.52E-71	Y	Y	Y	Y
EKC30466.1	(AGC/RSK/MSK)	Ribosomal protein S6 kinase alpha-5 [Crassostrea gigas]	MSK1_Hsap	77.5	3.22E-124		Y	Y	Y
EKC41560.1	(AGC/RSK/p70)	Ribosomal protein S6 kinase beta-1 [Crassostrea gigas]	p70S6K_Hsap	81.7	1.4E-130	Y	Y	Y	Y						D
EKC28591.1	(AGC/RSK/RSK)	Ribosomal protein S6 kinase 2 alpha [Crassostrea gigas]	RSK2~b_Hsap	79.5	3.01E-130	Y	Y	Y	Y
EKC38535.1	(AGC/RSKL)	Ribosomal protein S6 kinase delta-1 [Crassostrea gigas]	RSKL1_Hsap	50.8	2.32E-54	Y	Y	Y	Y
EKC37750.1	(AGC/RSKR)	Putative serine/threonine-protein kinase F31E3.2 [Crassostrea gigas]	SgK494_Mmus	43.5	7.07E-59	Y	Y	Y	Y
EKC36114.1	(AGC/SGK)	Serine/threonine-protein kinase Sgk3 [Crassostrea gigas]	SGK1_Mmus	79.5	6.21E-125	Y	Y	Y	Y						D
EKC22328.1	(AGC/YANK)	Serine/threonine-protein kinase 32B [Crassostrea gigas]	YANK2_Hsap	64.7	2.61E-81	Y	Y	Y	Y
EKC40554.1	(Atypical/Alpha/eEF2K)	Elongation factor 2 kinase [Crassostrea gigas]	eEF2K_Hsap	73.8	4.4E-88	Y	Y	Y	Y		D	D			D
EKC18024.1	(Atypical/PIKK/ATM)	Serine-protein kinase ATM [Crassostrea gigas]	ATM_Hsap	62.7	2.18E-116	Y	Y	Y	Y
EKC38166.1	(Atypical/PIKK/ATR)	Serine/threonine-protein kinase ATR [Crassostrea gigas]	ATR_Hsap	61.9	2.48E-130	Y	Y	Y	Y
EKC29347.1	(Atypical/PIKK/FRAP)	Serine/threonine-protein kinase mTOR [Crassostrea gigas]	FRAP_Hsap	76.3	8.75E-157	Y	Y	Y	Y
EKC30990.1	(Atypical/PIKK/SMG1)	Serine/threonine-protein kinase SMG1 [Crassostrea gigas]	SMG1_Hsap	71.4	1.33E-131	Y	Y	Y	Y											U
EKC20853.1	(Atypical/PIKK/TRRAP)	Transformation/transcription domain-associated protein [Crassostrea gigas]	TRRAP_Hsap	72.1	3.78E-145	Y	Y	Y	Y											U
EKC30200.1	(Atypical/RIO/RIO1)	Serine/threonine-protein kinase RIO1 [Crassostrea gigas]	RIOK1_Hsap	74	1.37E-108	Y	Y	Y	Y
EKC39432.1	(Atypical/RIO/RIO2)	Serine/threonine-protein kinase RIO2 [Crassostrea gigas]	RIOK2_Hsap	75.5	8.15E-108	Y	Y	Y	Y			D		D	D		D
EKC39814.1	(Atypical/RIO/RIO2)	Serine/threonine-protein kinase RIO2 [Crassostrea gigas]	RIOK2_Hsap	75.5	5.41E-108	Y	Y	Y	Y					D			D		D
EKC29392.1	(CAMK/CAMK1)	Calcium/calmodulin-dependent protein kinase type 1 [Crassostrea gigas]	CaMKI_Dmel	71	4.93E-113	Y	Y	Y	Y						D
EKC24922.1	(CAMK/CAMK1)	Calcium/calmodulin-dependent protein kinase type IV [Crassostrea gigas]	CaMK4_Hsap	43.4	2.65E-54	Y	Y	Y	Y											D
EKC30614.1	(CAMK/CAMK1)	Calcium/calmodulin-dependent protein kinase type IV [Crassostrea gigas]	CaMK4_Hsap	47.8	5.63E-64	Y	Y	Y	Y											D
EKC29682.1	(CAMK/CAMK2)	Calcium/calmodulin-dependent protein kinase type II delta chain [Crassostrea gigas]	CaMKII_Dmel	89.2	1.86E-143	Y	Y	Y	Y
EKC27728.1	(CAMK/CAMKL/AMPK)	5'-AMP-activated protein kinase catalytic subunit alpha-2 [Crassostrea gigas]	SNF1A_Dmel	86.6	1.03E-134	Y	Y	Y	Y
EKC23298.1	(CAMK/CAMKL/BRSK)	BR serine/threonine-protein kinase 2 [Crassostrea gigas]	CG6114_Dmel	90.1	7.2E-140	Y	Y	Y	Y
EKC39820.1	(CAMK/CAMKL/CHK1)	Serine/threonine-protein kinase Chk1 [Crassostrea gigas]	Chk1_Spur	70	1.45E-105	Y	Y	Y	Y
EKC27906.1	(CAMK/CAMKL/HUNK)	Hormonally up-regulated neu tumor-associated kinase [Crassostrea gigas]	HUNKb_Spur	56.9	1.31E-88				Y		U
EKC33971.1	(CAMK/CAMKL/HUNK)	Putative serine/threonine-protein kinase MARK-A [Crassostrea gigas]	HUNKb_Spur	41.2	2.58E-56			Y	Y						U
EKC30344.1	(CAMK/CAMKL/HUNK)	Protein kinase kin1 [Crassostrea gigas]	HUNKc_Spur	55.2	9.6E-27	Y	Y	Y	Y						D
EKC30343.1	(CAMK/CAMKL/HUNK)	Hormonally up-regulated neu tumor-associated kinase [Crassostrea gigas]	HUNKc_Spur	44.2	1.6E-25	Y	Y		Y
EKC34679.1	(CAMK/CAMKL/LKB)	Serine/threonine-protein kinase 11 [Crassostrea gigas]	LKB1_Mmus	71.5	1.1E-109	Y	Y	Y	Y
EKC37431.1	(CAMK/CAMKL/MARK)	MAP/microtubule affinity-regulating kinase 3 [Crassostrea gigas]	MARK2_Hsap	92.5	8.62E-141	Y	Y	Y	Y
EKC36574.1	(CAMK/CAMKL/MARK)	MAP kinase kinase kinase win1 [Crassostrea gigas]	MarkmB2_Mmus	26.5	1.03E-142		Y	Y	Y
EKC28744.1	(CAMK/CAMKL/MARK)	hypothetical protein CGI_10023512 [Crassostrea gigas]	26669_Tthe	31.6	7.53E-11	Y	Y	Y	Y
EKC41707.1	(CAMK/CAMKL/MARK)	Serine/threonine-protein kinase ULK3 [Crassostrea gigas]	MarkmB3_Mmus	37.8	1.27E-15													D
EKC27344.1	(CAMK/CAMKL/MELK)	Maternal embryonic leucine zipper kinase [Crassostrea gigas]	MELK_Hsap	62.8	1.22E-92	Y	Y	Y	Y						D
EKC19029.1	(CAMK/CAMKL/NIM1)	Serine/threonine-protein kinase NIM1 [Crassostrea gigas]	NIM1_Mmus	72.2	2.13E-109	Y	Y	Y	Y		U
EKC30027.1	(CAMK/CAMKL/NuaK)	NUAK family SNF1-like kinase 1 [Crassostrea gigas]	NuaK1_Hsap	63.9	7.53E-99	Y	Y	Y	Y
EKC24944.1	(CAMK/CAMKL/PASK)	PAS domain-containing serine/threonine-protein kinase [Crassostrea gigas]	PASK_Mmus	62.3	3.02E-96	Y	Y	Y	Y
EKC37439.1	(CAMK/CAMKL/QIK)	Serine/threonine-protein kinase QSK [Crassostrea gigas]	QSK_Hsap	80.9	9.44E-106	Y	Y	Y	Y
EKC26425.1	(CAMK/CAMKL/QIK)	Serine/threonine-protein kinase SIK2 [Crassostrea gigas]	QIK_Mmus	79.4	1.71E-124	Y	Y	Y	Y						D
EKC35839.1	(CAMK/CAMKL/QIK)	Serine/threonine-protein kinase SIK2 [Crassostrea gigas]	QIK_Mmus	41.9	1.65E-54	Y		Y							D	D
EKC35152.1	(CAMK/CAMKL/SNRK)	SNF-related serine/threonine-protein kinase [Crassostrea gigas]	SNRK_Hsap	83.5	1.22E-129	Y	Y	Y	Y
EKC38487.1	(CAMK/CAMK-Unique)	Serine/threonine-protein kinase 33 [Crassostrea gigas]	STK33_Mmus	56.3	1.25E-84	Y	Y	Y	Y
EKC30435.1	(CAMK/CASK)	Peripheral plasma membrane protein CASK [Crassostrea gigas]	CASK_Hsap	75.3	1.63E-123				Y
EKC26260.1	(CAMK/DAPK/DRAK)	Serine/threonine-protein kinase 17A [Crassostrea gigas]	DRAK1_Hsap	58.6	2.13E-89	Y	Y	Y	Y						D
EKC37923.1	(CAMK/DCAMKL)	Serine/threonine-protein kinase DCLK1 [Crassostrea gigas]	DCLK1_Hsap	69	5.46E-108			Y	Y						D
EKC41711.1	(CAMK/DCAMKL)	Serine/threonine-protein kinase DCLK3 [Crassostrea gigas]	DCAMKL1_Spur	70.5	1.84E-105	Y	Y	Y	Y						D
EKC21781.1	(CAMK/MAPKAPK/MAPKAPK)	MAP kinase-activated protein kinase 2 [Crassostrea gigas]	MAPKAPK2_Hsap	71.8	1.02E-118	Y	Y	Y	Y						D
EKC33846.1	(CAMK/MAPKAPK/MAPKAPK)	MAP kinase-activated protein kinase 5, partial [Crassostrea gigas]	MAPKAPK5_Hsap	60.5	2.05E-104	Y	Y	Y	Y										U	U
EKC18571.1	(CAMK/MAPKAPK/MNK)	MAP kinase-interacting serine/threonine-protein kinase 1 [Crassostrea gigas]	MNK1_Mmus	63.9	1.07E-112	Y	Y	Y	Y						D
EKC38326.1	(CAMK/MLCK)	Muscle M-line assembly protein unc-89 [Crassostrea gigas]	CG18021_Dmel	40.4	3.14E-52		Y	Y	Y									D
EKC38836.1	(CAMK/MLCK)	Titin [Crassostrea gigas]	bt_Dmel	68.4	1.04E-113				Y					U						U
EKC35321.1	(CAMK/MLCK)	Myosin light chain kinase, smooth muscle [Crassostrea gigas]	smMLCK_Mmus	60.5	9.43E-94	Y	Y	Y	Y
EKC31623.1	(CAMK/MLCK)	Myosin light chain kinase, smooth muscle [Crassostrea gigas]	CG1776_Dmel	59.6	7.0E-89				Y					D	D
EKC35324.1	(CAMK/MLCK)	Titin [Crassostrea gigas]	bt_Dmel	58.2	5.58E-86	Y	Y	Y	Y			D		U	D
EKC30288.1	(CAMK/PHK)	Phosphorylase b kinase gamma catalytic chain, testis/liver isoform [Crassostrea gigas]	PhK__Dmel	61.7	3.77E-97	Y	Y	Y	Y					D	D					D
EKC19760.1	(CAMK/PIM)	Serine/threonine-protein kinase Pim-3 [Crassostrea gigas]	PIM1_Hsap	62.8	2.46E-100	Y	Y	Y	Y			D		D	D
EKC28180.1	(CAMK/PKD)	Serine/threonine-protein kinase D1, partial [Crassostrea gigas]	PKD1_Hsap	81.3	9.92E-125	Y	Y	Y	Y
EKC21240.1	(CAMK/PSK)	Serine/threonine-protein kinase H1-like protein [Crassostrea gigas]	PSKH1_Hsap	75.2	4.82E-113	Y	Y	Y	Y
EKC37339.1	(CAMK/RAD53)	Serine/threonine-protein kinase Chk2 [Crassostrea gigas]	CHK2_Mmus	56	2.86E-93	Y	Y	Y	Y
EKC26371.1	(CAMK/SgK495)	Serine/threonine-protein kinase 40 [Crassostrea gigas]	SgK495_Hsap	78.9	1.32E-79	Y	Y	Y	Y
EKC22747.1	(CAMK/Trbl)	Tribbles-like protein 2 [Crassostrea gigas]	Trb2_Hsap	65.4	5.59E-98	Y	Y	Y	Y			D			D
EKC42124.1	(CAMK/Trio)	Kalirin [Crassostrea gigas]	Trad_Mmus	46.7	6.16E-67	Y	Y	Y	Y
EKC40939.1	(CAMK/TSSK)	Testis-specific serine/threonine-protein kinase 1 [Crassostrea gigas]	TSSK2_Spur	55.5	5.09E-87							D
EKC36381.1	(CAMK/TSSK)	Testis-specific serine/threonine-protein kinase 4 [Crassostrea gigas]	TSSK4_Spur	55.6	5.27E-85
EKC30291.1	(CAMK/TSSK)	Testis-specific serine/threonine-protein kinase 5 [Crassostrea gigas]	TSSK5_Mmus	43.1	7.01E-60		Y
EKC40940.1	(CAMK/TSSK)	Testis-specific serine/threonine-protein kinase 1 [Crassostrea gigas]	TSSK1_Mmus	47.5	3.71E-60							D
EKC32058.1	(CAMK/TSSK)	Testis-specific serine/threonine-protein kinase 1 [Crassostrea gigas]	CG14305_Dmel	46.6	2.81E-66
EKC27194.1	(CAMK/TSSK)	Sperm motility kinase X [Crassostrea gigas]	TSSK2_Spur	32	4.18E-30
EKC29796.1	(CK1/CK1/CK1-A)	Casein kinase I isoform alpha [Crassostrea gigas]	C03C10.1_Cele	90.1	1.02E-155	Y	Y	Y	Y
EKC24457.1	(CK1/CK1/CK1-A)	Casein kinase I isoform alpha [Crassostrea gigas]	C03C10.1_Cele	85.2	6.04E-151	Y	Y	Y	Y						D
EKC31717.1	(CK1/CK1/CK1-D)	Casein kinase I isoform epsilon [Crassostrea gigas]	CK1d_Hsap	96.2	3.26E-152	Y	Y	Y	Y
EKC26376.1	(CK1/CK1/CK1-G)	Casein kinase I isoform gamma-3 [Crassostrea gigas]	gish_Dmel	83.4	1.03E-142	Y	Y	Y	Y						D
EKC24576.1	(CK1/TTBK)	Tau-tubulin kinase 1 [Crassostrea gigas]	TTBK2_Hsap	79	6.79E-58		Y	Y	Y
EKC17263.1	(CK1/TTBK)	Tau-tubulin kinase 1 [Crassostrea gigas]	TTBK2_Mmus	75	1.66E-59	Y	Y	Y	Y						D
EKC35621.1	(CMGC/CDK/CCRK)	Cell cycle-related kinase [Crassostrea gigas]	Ccrk_Spur	84.2	1.01E-143	Y	Y	Y	Y
EKC36582.1	(CMGC/CDK/CDC2)	Cell division protein kinase 2 [Crassostrea gigas]	CDK2_Spur	78.5	1.01E-124	Y	Y	Y	Y						D
EKC32291.1	(CMGC/CDK/CDC2)	Cell division control protein 2-like protein, partial [Crassostrea gigas]	CDC2_Hsap	78.5	2.35E-131	Y	Y	Y	Y					U	D
EKC28550.1	(CMGC/CDK/CDK10)	Cell division protein kinase 10 [Crassostrea gigas]	CDK10_Spur	73.3	1.7E-132	Y	Y	Y	Y						D
EKC18376.1	(CMGC/CDK/CDK4)	Cell division protein kinase 6 [Crassostrea gigas]	CDK6_Mmus	62.2	9.52E-113	Y	Y	Y	Y						D				D
EKC22841.1	(CMGC/CDK/CDK4)	Cell division protein kinase 6 [Crassostrea gigas]	CDK6_Hsap	67.4	1.42E-74	Y	Y	Y	Y		D	D	U		D		D	D	U
EKC38515.1	(CMGC/CDK/CDK5)	Cell division protein kinase 5 [Crassostrea gigas]	CDK5_Mmus	78.7	9.17E-145	Y	Y	Y	Y
EKC42671.1	(CMGC/CDK/CDK7)	Cell division protein kinase 7 [Crassostrea gigas]	CDK7_Hsap	72.4	1.16E-128		Y	Y	Y
EKC26305.1	(CMGC/CDK/CDK7)	Cell division protein kinase 7 [Crassostrea gigas]	CDK7_Spur	70.3	2.04E-52		Y	Y	Y						D
EKC23376.1	(CMGC/CDK/CDK8)	Cell division protein kinase 8 [Crassostrea gigas]	CDK11_Hsap	87.3	6.37E-169	Y	Y	Y	Y						D					U
EKC40175.1	(CMGC/CDK/CDK8)	Cell division protein kinase 8 [Crassostrea gigas]	CDK11_Hsap	87.3	7.12E-172	Y	Y	Y	Y
EKC26936.1	(CMGC/CDK/CDK9)	Cell division protein kinase 9 [Crassostrea gigas]	CDK9_Mmus	80.8	1.3E-147	Y	Y	Y	Y
EKC19185.1	(CMGC/CDK/CRK7)	Cell division cycle 2-related protein kinase 7 [Crassostrea gigas]	CRK7_Spur	79.3	2.91E-144	Y	Y	Y	Y		D				D
EKC36077.1	(CMGC/CDK/PFTAIRE)	Serine/threonine-protein kinase PFTAIRE-1 [Crassostrea gigas]	PFTAIRE1_Mmus	63.2	5.39E-80	Y	Y	Y	Y			D			D
EKC30537.1	(CMGC/CDK/PFTAIRE)	Serine/threonine-protein kinase PFTAIRE-1 [Crassostrea gigas]	Eip63E_Dmel	72.7	3.12E-122	Y	Y	Y	Y						D
EKC26391.1	(CMGC/CDK/PITSLRE)	PITSLRE serine/threonine-protein kinase CDC2L1 [Crassostrea gigas]	PITSLRE_Hsap	82.5	7.32E-142	Y	Y	Y	Y		D				D
EKC38559.1	(CMGC/CDKL)	Cyclin-dependent kinase-like 2 [Crassostrea gigas]	CDKL2_Spur	76.8	1.75E-134	Y	Y	Y	Y
EKC25277.1	(CMGC/CDKL)	Cyclin-dependent kinase-like 1 [Crassostrea gigas]	CDKL1_Mmus	77.7	1.69E-139	Y	Y	Y	Y						D					U
EKC18765.1	(CMGC/CDKL)	Cyclin-dependent kinase-like 5 [Crassostrea gigas]	CDKL5_Hsap	76.2	9.88E-110	Y	Y	Y	Y		U
EKC28117.1	(CMGC/CK2)	Casein kinase II subunit alpha [Crassostrea gigas]	CkIIalpha_Dmel	87.8	8.38E-140	Y	Y	Y	Y
EKC24115.1	(CMGC/CLK)	Dual specificity protein kinase CLK2 [Crassostrea gigas]	CLK2_Hsap	72.2	1.16E-148	Y	Y	Y	Y
EKC24114.1	(CMGC/CLK)	hypothetical protein CGI_10016661 [Crassostrea gigas]	CLK1_Hsap	57.1	1.6E-07	Y	Y	Y	Y
EKC21383.1	(CMGC/DYRK/DYRK1)	Dual specificity tyrosine-phosphorylation-regulated kinase 1A [Crassostrea gigas]	DYRK1A_Mmus	87	3.09E-172	Y	Y	Y	Y
EKC29567.1	(CMGC/DYRK/DYRK2)	Dual specificity tyrosine-phosphorylation-regulated kinase 4 [Crassostrea gigas]	DYRK4_Hsap	71	4.84E-138		Y	Y	Y		U				U
EKC39457.1	(CMGC/DYRK/DYRK2)	Dual specificity tyrosine-phosphorylation-regulated kinase 2 [Crassostrea gigas]	DYRK2_Hsap	87.9	8.65E-175	Y	Y	Y	Y		U
EKC29848.1	(CMGC/DYRK/DYRK2)	Dual specificity tyrosine-phosphorylation-regulated kinase 3 [Crassostrea gigas]	smi35A_Dmel	35.1	3.13E-38	Y	Y	Y	Y						D
EKC29536.1	(CMGC/DYRK/HIPK)	Homeodomain-interacting protein kinase 2 [Crassostrea gigas]	HIPK2_Hsap	86.1	1.42E-175	Y	Y	Y	Y											U
EKC35957.1	(CMGC/DYRK/PRP4)	Serine/threonine-protein kinase PRP4-like protein [Crassostrea gigas]	PRP4_Hsap	81.4	8.71E-148	Y	Y	Y	Y
EKC35379.1	(CMGC/GSK)	Glycogen synthase kinase-3 beta [Crassostrea gigas]	GSK3B_Hsap	89.1	1.33E-156	Y	Y	Y	Y
EKC28575.1	(CMGC/MAPK/ERK1)	Mitogen-activated protein kinase 1 [Crassostrea gigas]	rl_Dmel	71.6	1.69E-118	Y	Y	Y	Y
EKC33420.1	(CMGC/MAPK/ERK3)	Mitogen-activated protein kinase 6 [Crassostrea gigas]	ERK3_Mmus	55.6	1.39E-93	Y	Y	Y	Y
EKC40696.1	(CMGC/MAPK/ERK5)	Mitogen-activated protein kinase 7 [Crassostrea gigas]	ERK5_Spur	62.3	6.45E-91	Y	Y	Y	Y		D
EKC26361.1	(CMGC/MAPK/ERK7)	Putative serine/threonine-protein kinase C05D10.2, partial [Crassostrea gigas]	C05D10.2_Cele	65.3	3.99E-111	Y	Y	Y	Y						D
EKC30207.1	(CMGC/MAPK/JNK)	Stress-activated protein kinase JNK [Crassostrea gigas]	JNK1_Hsap	58.2	6.96E-95	Y	Y	Y	Y
EKC33771.1	(CMGC/MAPK/nmo)	Serine/threonine protein kinase NLK [Crassostrea gigas]	NLK_Hsap	87.9	4.97E-153	Y	Y	Y	Y						D	D
EKC29510.1	(CMGC/MAPK/p38)	Mitogen-activated protein kinase 14 [Crassostrea gigas]	p38a_Hsap	71.2	1.67E-126	Y	Y	Y	Y						D
EKC40772.1	(CMGC/RCK/MAK)	Serine/threonine-protein kinase MAK [Crassostrea gigas]	ICK_Mmus	78.3	1.24E-139	Y	Y	Y	Y
EKC25676.1	(CMGC/RCK/MOK)	MAPK/MAK/MRK overlapping kinase [Crassostrea gigas]	MOK_Hsap	70.9	9.36E-126	Y	Y	Y	Y
EKC30837.1	(CMGC/SRPK)	Serine/threonine-protein kinase SRPK1 [Crassostrea gigas]	SRPK2_Hsap	51.4	1.24E-146	Y	Y	Y	Y
EKC27283.1	(Other/Aur)	Serine/threonine-protein kinase 6 [Crassostrea gigas]	AurA_Hsap	75.7	1.18E-115	Y	Y	Y	Y							D
EKC36944.1	(Other/BUB)	Mitotic checkpoint serine/threonine-protein kinase BUB1 beta [Crassostrea gigas]	BUB1_Hsap	37	7.36E-50	Y	Y	Y	Y						D
EKC36864.1	(Other/Bud32)	TP53-regulating kinase [Crassostrea gigas]	PRPK_Hsap	52	1.97E-62	Y	Y	Y	Y										D
EKC35271.1	(Other/CAMKK/Meta)	Calcium/calmodulin-dependent protein kinase kinase 1 [Crassostrea gigas]	CAMKK1_Mmus	68.2	8.58E-109	Y	Y	Y	Y						D
EKC27935.1	(Other/CDC7)	Cell division cycle 7-related protein kinase [Crassostrea gigas]	Cdc7_Spur	40	8.24E-81	Y	Y	Y	Y
EKC24710.1	(Other/Haspin)	Serine/threonine-protein kinase haspin [Crassostrea gigas]	Haspin_Mmus	44.6	1.53E-72	Y	Y	Y	Y											D
EKC21056.1	(Other/IKK)	Serine/threonine-protein kinase TBK1 [Crassostrea gigas]	TBK1_Mmus	32.3	6.55E-39	Y	Y	Y	Y
EKC36399.1	(Other/IKK)	Inhibitor of nuclear factor kappa-B kinase subunit epsilon [Crassostrea gigas]	IKKe_Mmus	44.7	4.61E-81	Y	Y	Y	Y
EKC36402.1	(Other/IKK)	Inhibitor of nuclear factor kappa-B kinase subunit epsilon [Crassostrea gigas]	IKKe_Mmus	44.7	4.31E-81	Y	Y	Y	Y
EKC41454.1	(Other/IKK)	Inhibitor of nuclear factor kappa-B kinase subunit epsilon [Crassostrea gigas]	IKKe_Hsap	55.6	1.59E-86				Y		U			U						U
EKC41453.1	(Other/IKK)	Serine/threonine-protein kinase TBK1 [Crassostrea gigas]	ik2_Dmel	60.3	6.62E-79	Y	Y	Y	Y		D				D	D			D
EKC33262.1	(Other/IKK)	Serine/threonine-protein kinase TBK1 [Crassostrea gigas]	TBK1_Mmus	57.5	7.03E-23	Y	Y	Y	Y		D				D	D		D	D	D
EKC26811.1	(Other/IKK)	Inhibitor of nuclear factor kappa-B kinase subunit alpha [Crassostrea gigas]	IKKb_Hsap	59.9	1.37E-96	Y	Y	Y	Y
EKC21054.1	(Other/IKK)	Serine/threonine-protein kinase TBK1 [Crassostrea gigas]	IKKe_Mmus	49.2	7.39E-85	Y	Y	Y	Y
EKC18982.1	(Other/IKK)	hypothetical protein CGI_10010144 [Crassostrea gigas]	ik2_Dmel	35.3	6.5E-17		Y		Y
EKC26810.1	(Other/IKK)	Inhibitor of nuclear factor kappa-B kinase subunit alpha [Crassostrea gigas]	IKKa_Mmus	56.9	3.7E-92	Y	Y	Y	Y											U
EKC21520.1	(Other/IKK)	Inhibitor of nuclear factor kappa-B kinase subunit epsilon [Crassostrea gigas]	IKKe_Mmus	44.3	2.35E-79	Y	Y	Y	Y											U
EKC40550.1	(Other/IRE)	Serine/threonine-protein kinase/endoribonuclease ire-1 [Crassostrea gigas]	IRE1_Hsap	65.3	6.98E-100	Y	Y	Y	Y										D
EKC19678.1	(Other/NAK/BIKE)	AP2-associated protein kinase 1 [Crassostrea gigas]	AAK1_Hsap	67.9	1.25E-110	Y	Y	Y	Y						D
EKC40964.1	(Other/NAK/GAK)	Cyclin G-associated kinase [Crassostrea gigas]	GAK_Hsap	64.2	4.41E-108	Y	Y	Y	Y										D
EKC42150.1	(Other/NEK)	Serine/threonine-protein kinase Nek6 [Crassostrea gigas]	2469_Tthe	26.1	1.19E-11	Y	Y	Y	Y		D
EKC36836.1	(Other/NEK/NEK1)	Serine/threonine-protein kinase Nek3 [Crassostrea gigas]	NEK1_Hsap	33.3	1.52E-36				Y											U
EKC29874.1	(Other/NEK/NEK1)	Serine/threonine-protein kinase Nek1 [Crassostrea gigas]	NEK1c_Spur	52	1.76E-77	Y	Y	Y	Y						D				D
EKC37894.1	(Other/NEK/NEK1)	Serine/threonine-protein kinase Nek3 [Crassostrea gigas]	NEK1_Hsap	33.1	1.9E-38				Y						D
EKC31800.1	(Other/NEK/NEK1)	Neuroligin-4, X-linked [Crassostrea gigas]	NEK5_Hsap	62.9	1.04E-20			Y	Y							U				U	U
EKC29982.1	(Other/NEK/NEK10)	Serine/threonine-protein kinase Nek10 [Crassostrea gigas]	NEK10_Mmus	64.7	2.33E-105		Y	Y	Y							D
EKC31506.1	(Other/NEK/NEK11)	Serine/threonine-protein kinase Nek11 [Crassostrea gigas]	NEK11_Hsap	57.8	4.89E-93	Y	Y	Y	Y
EKC36837.1	(Other/NEK/NEK4)	Serine/threonine-protein kinase Nek4 [Crassostrea gigas]	NEK4_Hsap	44.6	8.55E-60	Y	Y	Y	Y			D		D	D
EKC37451.1	(Other/NEK/NEK4)	Serine/threonine-protein kinase Nek4 [Crassostrea gigas]	NEK4_Hsap	75.4	1.56E-110	Y	Y	Y	Y
EKC31802.1	(Other/NEK/NEK4)	Serine/threonine-protein kinase Nek4 [Crassostrea gigas]	NEK4_Mmus	41.4	3.16E-51	Y	Y	Y	Y					U	D			U		U	U
EKC37893.1	(Other/NEK/NEK4)	Serine/threonine-protein kinase Nek4 [Crassostrea gigas]	NEK4_Mmus	36.7	1.16E-44				Y					D	D
EKC31801.1	(Other/NEK/NEK4)	Serine/threonine-protein kinase Nek4 [Crassostrea gigas]	NEK4_Hsap	46.6	1.53E-62
EKC25385.1	(Other/NEK/NEK4)	Serine/threonine-protein kinase Nek4 [Crassostrea gigas]	NEK4_Hsap	47.8	3.02E-65	Y	Y	Y	Y
EKC39372.1	(Other/NEK/NEK4)	Serine/threonine-protein kinase Nek4 [Crassostrea gigas]	NEK4_Hsap	33.8	3.97E-29						U			D				D	D	U
EKC34192.1	(Other/NEK/NEK4)	Serine/threonine-protein kinase Nek4 [Crassostrea gigas]	NEK4_Hsap	37.8	1.71E-42						D			U	D			U	U	U	U
EKC28339.1	(Other/NEK/NEK6)	Serine/threonine-protein kinase Nek7 [Crassostrea gigas]	NEK6_Spur	71.7	4.73E-107	Y	Y	Y	Y
EKC30153.1	(Other/NEK/NEK8)	Serine/threonine-protein kinase Nek8 [Crassostrea gigas]	NEK8_Hsap	76.4	1.75E-117	Y	Y	Y	Y
EKC27265.1	(Other/NEK/NEK8)	Serine/threonine-protein kinase Nek9 [Crassostrea gigas]	NEK9_Hsap	57.5	4.34E-87	Y	Y	Y	Y
EKC33959.1	(Other/NEK/NEK8)	Serine/threonine-protein kinase Nek8 [Crassostrea gigas]	Y39G10AR.4_Cele	60	2.75E-91	Y	Y	Y	Y
EKC18504.1	(Other/NEK/NEK-Unclassified)	Calpain-9 [Crassostrea gigas]	NEK1b_Spur	43.2	3.71E-50	Y	Y	Y	Y
EKC36229.1	(Other/NKF1)	Serine/threonine-protein kinase SBK1 [Crassostrea gigas]	SBK_Mmus	52.5	1.62E-84				Y		D				D			D
EKC25639.1	(Other/NKF2)	Serine/threonine-protein kinase PINK1, mitochondrial [Crassostrea gigas]	PINK1_Mmus	47	5.69E-46	Y	Y	Y	Y			D		D
EKC33376.1	(Other/NKF2)	Serine/threonine-protein kinase PINK1, mitochondrial [Crassostrea gigas]	PINK1_Mmus	37.3	1.22E-66	Y	Y	Y	Y					D
EKC23692.1	(Other/NKF5)	Golgi-specific brefeldin A-resistance guanine nucleotide exchange factor 1 [Crassostrea gigas]	SgK307_Hsap	29.5	2.84E-22	Y	Y	Y	Y										D
EKC41603.1	(Other/NRBP)	Nuclear receptor-binding-like protein [Crassostrea gigas]	NRBP1_Mmus	77.5	1.32E-31	Y	Y	Y	Y
EKC17443.1	(Other/NRBP)	Nuclear receptor-binding protein [Crassostrea gigas]	K10D3.5_Cele	54	4.36E-29	Y	Y	Y	Y
EKC27753.1	(Other/Other-Unique)	Serine/threonine-protein kinase 31 [Crassostrea gigas]	Spk384_Spur	29.6	3.03E-14	Y	Y	Y	Y						D				D
EKC41753.1	(Other/Other-Unique)	hypothetical protein CGI_10028502 [Crassostrea gigas]	SgK196_Hsap	34.5	2.35E-27						U		U		D					D
EKC26776.1	(Other/Other-Unique)	hypothetical protein CGI_10028316 [Crassostrea gigas]	SgK196_Hsap	36.3	1.28E-38			Y	Y
EKC24485.1	(Other/PEK/GCN2)	Eukaryotic translation initiation factor 2-alpha kinase 4 [Crassostrea gigas]	GCN2_Spur	41.1	2.23E-75	Y	Y	Y	Y
EKC34808.1	(Other/PEK/GCN2)	Eukaryotic translation initiation factor 2-alpha kinase 4 [Crassostrea gigas]	GCN2_Mmus	40.1	5.18E-26			Y	Y		D				D			U	U	U	U
EKC35408.1	(Other/PEK/PEK)	Eukaryotic translation initiation factor 2-alpha kinase 3 [Crassostrea gigas]	PEK_Hsap	41.5	4.79E-83	Y	Y	Y	Y		D				D				D
EKC34807.1	(Other/PEK/PKR)	Interferon-induced, double-stranded RNA-activated protein kinase [Crassostrea gigas]	PKR_Hsap	31.9	1.16E-31				Y		D		U	D	D	U		U	U	U	U
EKC31661.1	(Other/PLK/PLK1)	Serine/threonine-protein kinase PLK1 [Crassostrea gigas]	PLK1_Hsap	57.5	1.08E-77	Y	Y	Y	Y			U			D
EKC19088.1	(Other/PLK/PLK1)	Ankyrin repeat domain-containing protein 17 [Crassostrea gigas]	plk-2_Cele	28.3	5.1E-08				Y						D					D
EKC29729.1	(Other/PLK/PLK1)	Serine/threonine-protein kinase PLK1 [Crassostrea gigas]	PLK1_Spur	77.9	7.49E-121	Y	Y	Y	Y		U	U		U	D				D
EKC30578.1	(Other/PLK/SAK)	Serine/threonine-protein kinase PLK4 [Crassostrea gigas]	PLK4_Hsap	72	7.51E-112	Y	Y	Y	Y
EKC28718.1	(Other/SCY1)	SCY1-like protein 2 [Crassostrea gigas]	CG14163_Dmel	37.8	1.14E-43				Y		D				D
EKC33468.1	(Other/SCY1)	N-terminal kinase-like protein [Crassostrea gigas]	SCYL1_Hsap	61.4	2.22E-82	Y	Y	Y	Y							D			D
EKC30895.1	(Other/SCY1)	Protein-associating with the carboxyl-terminal domain of ezrin [Crassostrea gigas]	SCYL3_Hsap	37.2	1.2E-21	Y	Y	Y	Y
EKC34948.1	(Other/SgK493)	hypothetical protein CGI_10006887 [Crassostrea gigas]	SgK493_Hsap	45.5	4.59E-23			Y	Y
EKC32737.1	(Other/SgK493)	hypothetical protein CGI_10017146 [Crassostrea gigas]	SgK493a_Spur	31.4	1.87E-25	Y	Y	Y	Y
EKC42560.1	(Other/SgK496)	Dual serine/threonine and tyrosine protein kinase [Crassostrea gigas]	SgK496_Hsap	73.8	4.29E-127	Y	Y	Y	Y											U
EKC24879.1	(Other/Slob)	Slowpoke-binding protein [Crassostrea gigas]	Slob_Dmel	38.7	9.32E-44		Y	Y	Y							D				D
EKC28091.1	(Other/Slob)	PX domain-containing protein kinase-like protein [Crassostrea gigas]	Slob_Mmus	59.3	8.51E-83	Y	Y	Y	Y
EKC18131.1	(Other/TBCK)	TBC domain-containing protein kinase-like protein [Crassostrea gigas]	TBCK_Mmus	46.7	7.99E-64	Y	Y	Y	Y
EKC29984.1	(Other/TLK)	Serine/threonine-protein kinase tousled-like 1 [Crassostrea gigas]	tlk_Dmel	86.8	3.29E-126	Y	Y	Y	Y
EKC17444.1	(Other/TTK)	Dual specificity protein kinase Ttk [Crassostrea gigas]	TTK_Mmus	55	2.92E-47	Y	Y	Y	Y									D		U
EKC36494.1	(Other/ULK/Fused)	Serine/threonine-protein kinase 36 [Crassostrea gigas]	Fused_Mmus	82.9	1.11E-128	Y	Y	Y	Y
EKC30832.1	(Other/ULK/ULK)	Serine/threonine-protein kinase ULK3 [Crassostrea gigas]	ULK3_Mmus	60.2	2.15E-94				Y
EKC23656.1	(Other/ULK/ULK)	Serine/threonine-protein kinase ULK4 [Crassostrea gigas]	ULK4_Mmus	59.9	2.56E-101	Y	Y	Y	Y			D
EKC18065.1	(Other/ULK/ULK)	Serine/threonine-protein kinase ULK2 [Crassostrea gigas]	unc-51_Cele	72.5	8.88E-103	Y	Y	Y	Y						D
EKC36832.1	(Other/ULK/ULK)	Serine/threonine-protein kinase atg1 [Crassostrea gigas]	15837_Tthe	45.1	3.15E-12				Y
EKC40199.1	(Other/VPS15)	Phosphoinositide 3-kinase regulatory subunit 4 [Crassostrea gigas]	PIK3R4_Hsap	64.9	2.54E-107	Y	Y	Y	Y
EKC18889.1	(Other/WEE)	Wee1-like protein kinase [Crassostrea gigas]	Wee1_Hsap	54.8	1.17E-87	Y	Y	Y	Y
EKC29619.1	(Other/WEE)	Membrane-associated tyrosine- and threonine-specific cdc2-inhibitory kinase [Crassostrea gigas]	MYT1_Mmus	53	4.2E-76	Y	Y	Y	Y					U	D
EKC27052.1	(Other/WNK)	Serine/threonine-protein kinase WNK1 [Crassostrea gigas]	C46C2.1_Cele	76.5	6.69E-121	Y	Y	Y	Y
EKC29975.1	(RGC/RGC)	Atrial natriuretic peptide receptor A [Crassostrea gigas]	ANPb_Mmus	28.5	3.63E-13
EKC18958.1	(RGC/RGC)	Guanylate cyclase 2G [Crassostrea gigas]	CG3216_Dmel	31.2	1.02E-27				Y
EKC18956.1	(RGC/RGC)	Guanylate cyclase 2G [Crassostrea gigas]	CYGX_Mmus	33.5	1.05E-20		Y
EKC34623.1	(RGC/RGC)	Atrial natriuretic peptide receptor A [Crassostrea gigas]	ANPb_Mmus	42.2	1.36E-58
EKC30707.1	(RGC/RGC)	Atrial natriuretic peptide receptor A [Crassostrea gigas]	Gcy1_Spur	39.4	2.66E-29				Y									D		U
EKC28433.1	(RGC/RGC)	Guanylate cyclase 32E [Crassostrea gigas]	Gyc32E_Dmel	48.2	1.8E-66		Y	Y	Y
EKC25364.1	(RGC/RGC)	Atrial natriuretic peptide receptor B [Crassostrea gigas]	Npr2_Spur	32.9	5.03E-38											U				U	U
EKC31494.1	(RGC/RGC)	Atrial natriuretic peptide receptor A [Crassostrea gigas]	ANPb_Hsap	41.8	8.4E-60				Y
EKC28601.1	(RGC/RGC)	Atrial natriuretic peptide receptor A [Crassostrea gigas]	Npr4_Spur	51.2	2.49E-70				Y
EKC27704.1	(RGC/RGC)	Atrial natriuretic peptide receptor B [Crassostrea gigas]	ANPb_Hsap	39.6	3.64E-53				Y
EKC25232.1	(RGC/RGC)	Atrial natriuretic peptide receptor A [Crassostrea gigas]	ANPa_Hsap	45.5	1.17E-61				Y
EKC27281.1	(RGC/RGC)	Atrial natriuretic peptide receptor A [Crassostrea gigas]	Npr4_Spur	49.8	8.81E-67				Y
EKC30171.1	(RGC/RGC)	Atrial natriuretic peptide receptor B [Crassostrea gigas]	Gyc76C_Dmel	42.3	5.97E-43	Y	Y	Y	Y						D
EKC21259.1	(RGC/RGC)	Guanylate cyclase 32E [Crassostrea gigas]	Gyc76C_Dmel	48.7	8.76E-77			Y	Y						U
EKC19009.1	(RGC/RGC)	Atrial natriuretic peptide receptor A [Crassostrea gigas]	ANPa_Hsap	43.1	5.41E-38										D
EKC17283.1	(RGC/RGC)	Atrial natriuretic peptide receptor B [Crassostrea gigas]	Gyc76C_Dmel	40.2	6.79E-44			Y	Y						D
EKC28805.1	(RGC/RGC)	Atrial natriuretic peptide receptor B [Crassostrea gigas]	ANPb_Hsap	39.3	9.05E-45
EKC32330.1	(RGC/RGC)	Guanylyl cyclase GC-E [Crassostrea gigas]	CG9783_Dmel	46.2	2.95E-69				Y
EKC24411.1	(RGC/RGC)	Atrial natriuretic peptide receptor A [Crassostrea gigas]	ANPb_Mmus	36.7	2.19E-39	Y	Y	Y							D
EKC19800.1	(RGC/RGC)	Guanylate cyclase 32E [Crassostrea gigas]	Gyc32E_Dmel	49	1.38E-75				Y			D			D
EKC33099.1	(RGC/RGC)	Atrial natriuretic peptide receptor A [Crassostrea gigas]	ANPa_Hsap	53.5	5.47E-89	Y	Y		Y
EKC21942.1	(RGC/RGC)	Atrial natriuretic peptide receptor B [Crassostrea gigas]	ANPa_Mmus	49.3	5.34E-70	Y		Y	Y
EKC34373.1	(RGC/RGC)	Atrial natriuretic peptide receptor A [Crassostrea gigas]	CG3216_Dmel	37.4	1.98E-46			Y	Y
EKC23572.1	(STE/STE11/ASK)	Mitogen-activated protein kinase kinase kinase 5 [Crassostrea gigas]	Pk92B_Dmel	76.7	3.07E-114	Y	Y	Y	Y
EKC18156.1	(STE/STE11/MEKK1)	Mitogen-activated protein kinase kinase kinase 1 [Crassostrea gigas]	MAP3K1_Hsap	65.8	2.03E-110	Y	Y	Y	Y
EKC36032.1	(STE/STE11/MEKK15)	SPS1/STE20-related protein kinase YSK4 [Crassostrea gigas]	MEKK15_Spur	70.3	6.51E-109	Y	Y	Y	Y
EKC19434.1	(STE/STE11/MEKK2)	Mitogen-activated protein kinase kinase kinase 2 [Crassostrea gigas]	MAP3K2_Mmus	64.6	2.28E-99			Y	Y											U
EKC26548.1	(STE/STE11/MEKK4)	Mitogen-activated protein kinase kinase kinase 4 [Crassostrea gigas]	MAP3K4_Hsap	69.7	6.73E-109	Y	Y	Y	Y							D
EKC17378.1	(STE/STE11/MEKK4)	Mitogen-activated protein kinase kinase kinase 4 [Crassostrea gigas]	MAP3K4_Mmus	42.3	9.28E-09		Y	Y	Y
EKC23471.1	(STE/STE11/STE11-Unclassified)	Serine/threonine-protein kinase SSK22 [Crassostrea gigas]	15684_Tthe	28.4	4.4E-14		Y	Y	Y
EKC24635.1	(STE/STE20/FRAY)	Serine/threonine-protein kinase OSR1 [Crassostrea gigas]	fray_Dmel	61.6	1.01E-118	Y	Y	Y	Y
EKC25276.1	(STE/STE20/KHS)	Mitogen-activated protein kinase kinase kinase kinase 3, partial [Crassostrea gigas]	KHS2_Hsap	82.6	4.69E-127	Y	Y	Y	Y
EKC23118.1	(STE/STE20/KHS)	Mitogen-activated protein kinase kinase kinase kinase 3 [Crassostrea gigas]	KHS2_Hsap	91.9	5.51E-16	Y	Y	Y	Y
EKC27059.1	(STE/STE20/MKC)	Mitosis inhibitor protein kinase wee1 [Crassostrea gigas]	MkcD_Ddis	26.7	3.48E-13				Y						D		D
EKC36811.1	(STE/STE20/MSN)	Misshapen-like kinase 1 [Crassostrea gigas]	msn_Dmel	81.5	1.5E-78	Y	Y	Y	Y
EKC36812.1	(STE/STE20/MSN)	Misshapen-like kinase 1 [Crassostrea gigas]	msn_Dmel	94.3	2.03E-15	Y	Y	Y	Y
EKC20024.1	(STE/STE20/MST)	Serine/threonine-protein kinase 3 [Crassostrea gigas]	MST_Spur	85.7	2.19E-132	Y	Y	Y	Y
EKC38675.1	(STE/STE20/NinaC)	Myosin IIIA [Crassostrea gigas]	MYO3A_Hsap	58.2	8.97E-97	Y	Y	Y	Y						U					U
EKC38408.1	(STE/STE20/PAKA)	Serine/threonine-protein kinase PAK 3 [Crassostrea gigas]	PAK3_Hsap	85.7	1.09E-130	Y	Y	Y	Y
EKC41089.1	(STE/STE20/PAKA)	Serine/threonine-protein kinase PAK 1 [Crassostrea gigas]	PAK1_Hsap	66.3	2.99E-97	Y	Y	Y	Y						D
EKC38537.1	(STE/STE20/PAKB)	Serine/threonine-protein kinase PAK 6 [Crassostrea gigas]	mbt_Dmel	84.7	2.22E-126	Y	Y	Y	Y
EKC19063.1	(STE/STE20/SLK)	Serine/threonine-protein kinase 10 [Crassostrea gigas]	SLK_Hsap	68.3	1.41E-104	Y	Y	Y	Y
EKC42139.1	(STE/STE20/TAO)	Serine/threonine-protein kinase TAO1 [Crassostrea gigas]	TAO1_Hsap	79.1	1.01E-118	Y	Y	Y	Y
EKC21462.1	(STE/STE20/YSK)	Serine/threonine-protein kinase 25 [Crassostrea gigas]	CG5169_Dmel	87.6	4.15E-132	Y	Y	Y	Y
EKC29010.1	(STE/STE20/YSK)	Serine/threonine-protein kinase svkA [Crassostrea gigas]	CG5169_Dmel	70.9	3.72E-105				Y						D
EKC31117.1	(STE/STE7/MEK3)	Dual specificity mitogen-activated protein kinase kinase 3 [Crassostrea gigas]	lic_Dmel	71	2.37E-111	Y	Y	Y	Y						D
EKC24041.1	(STE/STE7/MEK4)	Dual specificity mitogen-activated protein kinase kinase 4 [Crassostrea gigas]	MAP2K4_Hsap	79.7	1.81E-129	Y	Y	Y	Y											U
EKC41485.1	(STE/STE7/MEK5)	Dual specificity mitogen-activated protein kinase kinase 5 [Crassostrea gigas]	MAP2K5_Mmus	52	7.54E-68	Y	Y	Y	Y						U
EKC21638.1	(STE/STE7/MEK7)	Dual specificity mitogen-activated protein kinase kinase 7 [Crassostrea gigas]	MAP2K7_Mmus	77.2	1.0E-112	Y	Y	Y	Y
EKC32921.1	(STE/STE7/STE7-Unclassified)	Heat shock 70 kDa protein 12B [Crassostrea gigas]	MKK1_Scer	30.6	1.8E-14				Y
EKC18731.1	(STE/STE-Unique)	Mitogen-activated protein kinase kinase kinase 2 [Crassostrea gigas]	COT_Mmus	28.4	2.87E-23	Y	Y	Y	Y											U
EKC26417.1	(TK/Abl)	Tyrosine-protein kinase Abl [Crassostrea gigas]	Abl_Dmel	78.5	9.31E-131	Y	Y	Y	Y
EKC22981.1	(TK/Abl)	Tyrosine-protein kinase Abl [Crassostrea gigas]	Abl_Dmel	31.3	3.33E-19				Y						D	U				U	U
EKC18253.1	(TK/Ack)	Tyrosine-protein kinase PR2 [Crassostrea gigas]	PR2_Dmel	69.1	5.0E-112	Y	Y	Y	Y
EKC18248.1	(TK/Ack)	Activated CDC42 kinase 1 [Crassostrea gigas]	ACK_Hsap	68.1	3.54E-107	Y	Y	Y	Y						D
EKC26577.1	(TK/ALK)	ALK tyrosine kinase receptor [Crassostrea gigas]	ALK_Hsap	56.1	1.4E-79				Y		D			D	D
EKC20144.1	(TK/ALK)	ALK tyrosine kinase receptor [Crassostrea gigas]	ALK_Hsap	53.9	1.63E-86	Y	Y	Y	Y					D	D
EKC40355.1	(TK/ALK)	ALK tyrosine kinase receptor [Crassostrea gigas]	LTK_Mmus	44.4	3.94E-62	Y	Y	Y	Y
EKC28906.1	(TK/ALK)	Fibrocystin-L [Crassostrea gigas]	ALK_Hsap	66	1.98E-101	Y	Y	Y	Y		U	U			U	U	U	U	U	U	U
EKC42686.1	(TK/CCK4)	Tyrosine-protein kinase-like 7 [Crassostrea gigas]	CCK4_Mmus	47	1.84E-75	Y	Y	Y	Y						D
EKC22608.1	(TK/Csk)	Megakaryocyte-associated tyrosine-protein kinase [Crassostrea gigas]	CTK_Hsap	42.4	2.12E-37						U	U			U	D				U
EKC27036.1	(TK/Csk)	Mast/stem cell growth factor receptor-related protein [Crassostrea gigas]	CTK_Mmus	24.9	2.47E-14						U			U		U			U	U	U
EKC38854.1	(TK/Csk)	Tyrosine-protein kinase CSK [Crassostrea gigas]	CG17309_Dmel	68	1.99E-94	Y	Y	Y	Y
EKC35223.1	(TK/DDR)	Discoidin domain-containing receptor 2 [Crassostrea gigas]	DDR2_Mmus	61.9	4.41E-110	Y	Y	Y	Y
EKC35530.1	(TK/DDR)	Usherin [Crassostrea gigas]	F11D5.3_Cele	36.4	2.26E-30	Y	Y		Y						U					D
EKC17381.1	(TK/EGFR)	Receptor tyrosine-protein kinase erbB-4 [Crassostrea gigas]	ErbB4_Mmus	68.3	7.04E-62	Y	Y	Y	Y
EKC36074.1	(TK/EGFR)	Receptor tyrosine-protein kinase erbB-4 [Crassostrea gigas]	ErbB2_Mmus	55	2.28E-77	Y	Y	Y	Y
EKC41693.1	(TK/Eph)	Ephrin type-A receptor 2 [Crassostrea gigas]	EphA2_Mmus	37.6	1.55E-49	Y	Y	Y	Y											U
EKC33758.1	(TK/Eph)	Ephrin type-A receptor 4 [Crassostrea gigas]	EphA5_Hsap	77.3	4.24E-122	Y	Y	Y	Y
EKC18930.1	(TK/Eph)	Macrophage colony-stimulating factor 1 receptor 2 [Crassostrea gigas]	EphA1_Hsap	25.8	5.08E-14				Y		U			U	U				U	U	U
EKC24552.1	(TK/FAK)	Focal adhesion kinase 1 [Crassostrea gigas]	FAK_Hsap	68	3.41E-110	Y	Y	Y	Y						D
EKC26368.1	(TK/FAK)	Mitofusin-2 [Crassostrea gigas]	FAK_Hsap	25	1.45E-07	Y	Y		Y											U	U
EKC37651.1	(TK/Fer)	Tyrosine-protein kinase Fps85D [Crassostrea gigas]	Fps85D_Dmel	54.6	1.4E-51
EKC36126.1	(TK/Fer)	Fibroblast growth factor receptor 2 [Crassostrea gigas]	Fer_Spur	35.7	2.08E-37				Y		U				U					D
EKC32639.1	(TK/Fer)	Proto-oncogene tyrosine-protein kinase FER [Crassostrea gigas]	FES_Hsap	50	9.08E-56						U				U					D
EKC23989.1	(TK/Fer)	Proto-oncogene tyrosine-protein kinase FER [Crassostrea gigas]	Fps85D_Dmel	69	6.04E-103	Y	Y	Y	Y
EKC37650.1	(TK/Fer)	Tyrosine-protein kinase Fps85D [Crassostrea gigas]	Fps85D_Dmel	53.3	4.67E-74						U				U					D
EKC43042.1	(TK/Fer)	Tyrosine-protein kinase Fps85D [Crassostrea gigas]	Fps85D_Dmel	69	2.79E-103	Y	Y	Y	Y						U
EKC22467.1	(TK/Fer)	Tyrosine-protein kinase Fps85D [Crassostrea gigas]	Fps85D_Dmel	33.2	3.71E-31			Y	Y				U	U		U		D		U
EKC22880.1	(TK/Fer)	Tyrosine-protein kinase Fps85D [Crassostrea gigas]	Fps85D_Dmel	50.9	1.22E-31
EKC26184.1	(TK/FGFR)	Fibroblast growth factor receptor 3 [Crassostrea gigas]	FGFR3_Hsap	64.5	4.0E-110	Y	Y	Y	Y						D
EKC31871.1	(TK/FGFR)	Fibroblast growth factor receptor [Crassostrea gigas]	FGFR1_Hsap	35.2	2.1E-41				Y							U		U
EKC32668.1	(TK/FGFR)	Fibroblast growth factor receptor 1 [Crassostrea gigas]	FGFR4_Mmus	45.3	6.28E-66
EKC26792.1	(TK/FGFR)	Fibroblast growth factor receptor [Crassostrea gigas]	FGFR3_Mmus	30.8	1.39E-11	Y	Y	Y	Y
EKC21734.1	(TK/InsR)	Putative molluscan insulin-related peptide(s) receptor [Crassostrea gigas]	IGF1R_Mmus	68.4	1.22E-114	Y	Y	Y	Y
EKC38389.1	(TK/Lmr)	Serine/threonine-protein kinase LMTK1 [Crassostrea gigas]	LMR_Spur	42	8.22E-57	Y	Y	Y	Y
EKC24814.1	(TK/Met)	Hepatocyte growth factor receptor [Crassostrea gigas]	MET_Mmus	58	5.68E-86				Y			U			D					U
EKC26078.1	(TK/Met)	Hepatocyte growth factor receptor [Crassostrea gigas]	MET_Hsap	56.4	1.01E-86	Y	Y	Y	Y					U
EKC42320.1	(TK/Met)	Hepatocyte growth factor receptor [Crassostrea gigas]	Met_Spur	37.9	9.56E-54	Y	Y	Y	Y
EKC24815.1	(TK/Met)	Hepatocyte growth factor receptor [Crassostrea gigas]	MET_Hsap	56.6	3.5E-84				Y											U
EKC27090.1	(TK/Met)	hypothetical protein CGI_10014910 [Crassostrea gigas]	MET_Mmus	42.9	2.31E-07				Y						U			U	U	U	U
EKC31204.1	(TK/Musk)	Muscle, skeletal receptor tyrosine protein kinase [Crassostrea gigas]	MUSK_Hsap	60	6.87E-106	Y	Y	Y	Y
EKC39899.1	(TK/PDGFR)	FL cytokine receptor [Crassostrea gigas]	FLT3_Hsap	41.7	1.56E-17		Y	Y	Y			D			D
EKC27750.1	(TK/Ret)	Proto-oncogene tyrosine-protein kinase receptor ret [Crassostrea gigas]	RET_Mmus	55.1	7.18E-90				Y
EKC18559.1	(TK/Ror)	Tyrosine-protein kinase transmembrane receptor Ror [Crassostrea gigas]	Ror_Dmel	50.7	6.31E-80				Y
EKC27495.1	(TK/Ror)	Tyrosine-protein kinase transmembrane receptor ROR1 [Crassostrea gigas]	ROR1_Hsap	63.4	1.44E-109	Y	Y	Y	Y					U
EKC34585.1	(TK/Ryk)	Tyrosine-protein kinase RYK [Crassostrea gigas]	RYK_Hsap	54.9	4.94E-90	Y	Y	Y	Y
EKC40623.1	(TK/Sev)	Proto-oncogene tyrosine-protein kinase ROS [Crassostrea gigas]	ROS_Mmus	63.1	1.19E-101	Y	Y	Y	Y
EKC18929.1	(TK/SFK-Abl)	Proto-oncogene tyrosine-protein kinase MER [Crassostrea gigas]	Abl1_Mbre	30.2	7.58E-14										U					U
EKC42292.1	(TK/SFK-Src)	Tyrosine-protein kinase Yes [Crassostrea gigas]	Src1_Mbre	59.6	5.99E-87	Y	Y	Y	Y
EKC22027.1	(TK/SFK-Src)	Proto-oncogene tyrosine-protein kinase FYN [Crassostrea gigas]	Src1_Mbre	46.8	7.02E-70	Y	Y	Y	Y
EKC18201.1	(TK/Src/Frk)	Tyrosine-protein kinase Src42A [Crassostrea gigas]	Src42A_Dmel	84.1	7.96E-128	Y	Y	Y	Y
EKC34184.1	(TK/Src/Src-Echino1)	Tyrosine-protein kinase Yes, partial [Crassostrea gigas]	SFK7_Spur	68.3	2.28E-108	Y	Y	Y	Y
EKC36121.1	(TK/Src/Src-Echino1)	Proto-oncogene tyrosine-protein kinase Src [Crassostrea gigas]	SFK7_Spur	68.7	3.62E-108	Y	Y	Y	Y
EKC28442.1	(TK/Src/Src-Echino1)	Tyrosine-protein kinase transforming protein Src [Crassostrea gigas]	SFK7_Spur	68.3	7.02E-84				Y						D
EKC25106.1	(TK/Syk)	Tyrosine-protein kinase SYK [Crassostrea gigas]	SYK_Hsap	43.1	8.23E-47	Y	Y	Y	Y											U
EKC38732.1	(TK/Syk)	Tyrosine-protein kinase SYK [Crassostrea gigas]	Syk_Spur	62.2	5.17E-72	Y	Y	Y	Y
EKC17612.1	(TK/Syk)	Ephrin type-A receptor 7 [Crassostrea gigas]	Syk_Spur	41	6.39E-47		Y	Y	Y											U
EKC18471.1	(TK/Syk)	Tyrosine-protein kinase HTK16 [Crassostrea gigas]	Shark_Spur	50	6.47E-75	Y	Y	Y	Y
EKC35780.1	(TK/Syk)	Fibroblast growth factor receptor 2 [Crassostrea gigas]	Syk_Spur	33.5	8.22E-32						U	U			U		U	U	U	U
EKC33678.1	(TK/Tec)	Tyrosine-protein kinase Tec [Crassostrea gigas]	Btk29A_Dmel	63.1	6.21E-89	Y	Y	Y	Y
EKC37702.1	(TK/Tie)	Tenascin-X [Crassostrea gigas]	TIE2_Hsap	29	2.75E-23	Y	Y	Y	Y
EKC32114.1	(TK/Tie)	Tyrosine-protein kinase receptor Tie-1 [Crassostrea gigas]	TIE1_Mmus	46.5	1.53E-71
EKC23040.1	(TK/Tie)	Hepatocyte growth factor receptor [Crassostrea gigas]	TIE1_Mmus	43.2	1.83E-27				Y			D			D			U	U	U
EKC41002.1	(TK/TK-Unique)	FL cytokine receptor [Crassostrea gigas]	RETa_Spur	34.2	1.26E-21
EKC27928.1	(TK/TK-Unique)	Tyrosine kinase receptor Cad96Ca [Crassostrea gigas]	Cad96Ca_Dmel	36.2	9.42E-55	Y	Y	Y	Y
EKC26421.1	(TK/TK-Unique)	Tyrosine kinase receptor Cad96Ca [Crassostrea gigas]	Cad96Ca_Dmel	50	2.25E-75	Y	Y	Y	Y						D		D
EKC18748.1	(TK/TK-Unique)	Fibroblast growth factor receptor 2 [Crassostrea gigas]	RETa_Spur	53.5	2.89E-84				Y
EKC31701.1	(TK/TK-Unique)	Tyrosine-protein kinase transforming protein Fps [Crassostrea gigas]	TK9_Spur	31.3	4.23E-11	Y	Y	Y	Y											U
EKC42620.1	(TK/Trk)	NT-3 growth factor receptor [Crassostrea gigas]	Trk_Spur	66.1	2.22E-109				Y
EKC41995.1	(TK/VEGFR)	Vascular endothelial growth factor receptor 1 [Crassostrea gigas]	FLT4_Mmus	47.7	2.57E-88	Y	Y	Y	Y
EKC27061.1	(TKL/ARK)	Serine/threonine-protein kinase phg2 [Crassostrea gigas]	Phg2_Ddis	28	1.07E-22				Y			D		D	D		D	D		D
EKC42738.1	(TKL/Dicty4/Dicty4-Unclassified)	10-formyltetrahydrofolate dehydrogenase [Crassostrea gigas]	DDB0229963_Ddis	30.3	2.37E-12			Y	Y								D			D
EKC42736.1	(TKL/Dicty4/Dicty4-Unclassified)	hypothetical protein CGI_10021347 [Crassostrea gigas]	DDB0229963_Ddis	27.4	2.75E-23			Y	Y								D
EKC27063.1	(TKL/Dicty4/Dicty4-Unclassified)	hypothetical protein CGI_10012080 [Crassostrea gigas]	DDB0229963_Ddis	35	4.39E-12				Y				U	U
EKC41416.1	(TKL/Dicty4/DRK)	hypothetical protein CGI_10025692 [Crassostrea gigas]	rk1_Ddis	31.6	8.81E-33				Y											U
EKC31153.1	(TKL/Dicty4/DRK)	hypothetical protein CGI_10028788 [Crassostrea gigas]	rk1_Ddis	43.8	3.1E-18	Y	Y
EKC43058.1	(TKL/IRAK)	Interleukin-1 receptor-associated kinase 4 [Crassostrea gigas]	IRAK4_Hsap	45.1	1.95E-59	Y	Y	Y	Y						D
EKC30853.1	(TKL/IRAK)	Interleukin-1 receptor-associated kinase 1 [Crassostrea gigas]	pik-1_Cele	44.6	2.74E-43	Y	Y	Y	Y
EKC27766.1	(TKL/IRAK)	Interleukin-1 receptor-associated kinase 4 [Crassostrea gigas]	IRAK4_Hsap	43.5	1.93E-07	Y	Y	Y	Y						D					U
EKC27765.1	(TKL/IRAK)	Interleukin-1 receptor-associated kinase 4 [Crassostrea gigas]	IRAK4_Hsap	45.2	6.49E-41	Y	Y	Y	Y						D
EKC41046.1	(TKL/LISK/LIMK)	LIM domain kinase 2 [Crassostrea gigas]	LIMK2_Mmus	60.6	1.47E-96	Y	Y	Y	Y						D
EKC27060.1	(TKL/LISK/LISK-DD1)	Uncharacterized protein in xynA 3'region [Crassostrea gigas]	DDB0229854_Ddis	23.2	3.01E-09				Y						D		D	D	D	D
EKC35849.1	(TKL/LISK/TESK)	Dual specificity testis-specific protein kinase 2 [Crassostrea gigas]	TESK2_Hsap	60.7	1.14E-92		Y	Y	Y
EKC38809.1	(TKL/LRRK)	Leucine-rich repeat serine/threonine-protein kinase 1 [Crassostrea gigas]	LRRKa_Spur	37.1	2.53E-51	Y	Y	Y	Y										U	U	U
EKC32829.1	(TKL/LRRK)	Leucine-rich repeat serine/threonine-protein kinase 1 [Crassostrea gigas]	LRRKc_Spur	36.5	2.15E-49		Y	Y	Y
EKC25954.1	(TKL/LRRK)	Leucine-rich repeat serine/threonine-protein kinase 2 [Crassostrea gigas]	LRRKb_Spur	42.2	1.23E-55	Y		Y	Y
EKC35282.1	(TKL/LRRK)	Leucine-rich repeat serine/threonine-protein kinase 2 [Crassostrea gigas]	LRRKb_Spur	55.6	1.2E-28		Y	Y	Y
EKC35283.1	(TKL/LRRK)	Leucine-rich repeat serine/threonine-protein kinase 2 [Crassostrea gigas]	LRRKb_Spur	45.2	1.58E-26	Y	Y	Y	Y			D								D
EKC39723.1	(TKL/LRRK)	Leucine-rich repeat serine/threonine-protein kinase 2 [Crassostrea gigas]	LRRK2_Hsap	33.9	4.98E-09			Y	Y						U
EKC37613.1	(TKL/MLK/HH498)	Serine/threonine-protein kinase TNNI3K [Crassostrea gigas]	TNNI3K_Spur	75	1.38E-62	Y	Y	Y	Y
EKC33674.1	(TKL/MLK/ILK)	Integrin-linked protein kinase [Crassostrea gigas]	Ilk_Dmel	62	1.1E-100	Y	Y	Y	Y
EKC28565.1	(TKL/MLK/LZK)	Mitogen-activated protein kinase kinase kinase 13-B [Crassostrea gigas]	LZK_Spur	82.6	3.16E-128	Y	Y	Y	Y
EKC30412.1	(TKL/MLK/MLK)	Mitogen-activated protein kinase kinase kinase 9 [Crassostrea gigas]	MLK3_Mmus	74.2	2.79E-119	Y	Y	Y	Y
EKC20089.1	(TKL/MLK/TAK1)	Mitogen-activated protein kinase kinase kinase 7 [Crassostrea gigas]	TAK1_Hsap	86.4	6.72E-91	Y	Y	Y	Y
EKC38128.1	(TKL/MLK/ZAK)	Mitogen-activated protein kinase kinase kinase MLT [Crassostrea gigas]	ZAK_Mmus	68.6	2.56E-103	Y	Y	Y	Y
EKC39301.1	(TKL/RAF/KSR)	Kinase suppressor of Ras 1 [Crassostrea gigas]	ksr_Dmel	58.6	7.32E-92	Y	Y	Y	Y
EKC28401.1	(TKL/RAF/RAF)	Serine/threonine-protein kinase-transforming protein Rmil, partial [Crassostrea gigas]	BRAF_Hsap	73.4	1.58E-54	Y	Y	Y	Y
EKC35817.1	(TKL/RAF/RAF)	Serine/threonine-protein kinase-transforming protein Rmil [Crassostrea gigas]	BRAF_Hsap	65.2	4.16E-34	Y	Y	Y	Y							U			U	U
EKC37835.1	(TKL/RIPK)	Ankyrin repeat and protein kinase domain-containing protein 1 [Crassostrea gigas]	SgK288_Mmus	35.4	1.84E-29	Y	Y	Y	Y
EKC36903.1	(TKL/STKR/Type1)	Activin receptor type-1 [Crassostrea gigas]	ALK2_Hsap	68.4	6.6E-126	Y	Y	Y	Y						D
EKC41469.1	(TKL/STKR/Type1)	TGF-beta receptor type-1 [Crassostrea gigas]	TGFbR1_Hsap	75.3	3.36E-140	Y	Y	Y	Y
EKC26965.1	(TKL/STKR/Type1)	Bone morphogenetic protein receptor type-1B [Crassostrea gigas]	BMPR1B_Hsap	66.6	1.23E-128	Y	Y	Y	Y
EKC23512.1	(TKL/STKR/Type2)	Activin receptor type-2B [Crassostrea gigas]	ACTR2B_Mmus	65.9	8.09E-119	Y	Y	Y	Y
EKC37089.1	(TKL/STKR/Type2)	Bone morphogenetic protein receptor type-2 [Crassostrea gigas]	BMPR2_Mmus	49.8	6.62E-95	Y	Y	Y	Y											U
EKC20152.1	(TKL/TKL-ciliate1)	Dual serine/threonine and tyrosine protein kinase [Crassostrea gigas]	14057_Tthe	30.3	1.22E-13				Y					U	D
EKC17973.1	(TKL/TKL-Sp1)	Src kinase-associated phosphoprotein 2-A [Crassostrea gigas]	TKL6_Spur	34.3	7.19E-36	Y	Y	Y	Y
EKC17304.1	(TKL/TKL-Unique)	hypothetical protein CGI_10001225 [Crassostrea gigas]	DDB0229955_Ddis	39.6	3.49E-17						U	U	U	U	D	U				U	U
EKC39264.1	(TKL/TKL-Unique)	hypothetical protein CGI_10017027 [Crassostrea gigas]	DDB0229955_Ddis	39.8	4.27E-46		Y	Y	Y
EKC33316.1	(TKL/TKL-Unique)	Serine/threonine-protein kinase CTR1 [Crassostrea gigas]	DDB0229955_Ddis	34.7	2.82E-36				Y			D	U	U		U			U	U	U
EKC33317.1	(TKL/TKL-Unique)	hypothetical protein CGI_10014308 [Crassostrea gigas]	DDB0229955_Ddis	33.6	6.96E-31						D		U
